# Supplementary material for: Thioester-Containing Protein TEP27 in Culex quinquefasciatus Promotes JEV Infection by Modulating Host Immune Function
Source: Int J Mol Sci. 2025 Dec 3;26(23):11727. doi: 10.3390/ijms262311727 (PMC12692319; doi:10.3390/ijms262311727)
Supplement: Supplementary file 1 [file ijms-26-11727-s001.zip]

Archive with 1 entries (1 files):
- ijms-3943100-supplementary.pdf
